# Supplementary material for: Solid Lipid Nanoparticles Enhancing the Leishmanicidal Activity of Delamanid
Source: Pharmaceutics. 2023 Dec 27;16(1):41. doi: 10.3390/pharmaceutics16010041 (PMC10818933; doi:10.3390/pharmaceutics16010041)
Supplement: Supplementary file 1 [file pharmaceutics-16-00041-s001.zip]

Archive with 1 entries (1 files):
- pharmaceutics-2731988-supplementary.pdf
